# Supplementary material for: Tyrosol blocks E. coli anaerobic biofilm formation via YbfA and FNR to increase antibiotic susceptibility
Source: Nat Commun. 2024 Jul 6;15:5683. doi: 10.1038/s41467-024-50116-3 (PMC11227560; doi:10.1038/s41467-024-50116-3)
Supplement: Supplementary file 4 — Supplementary Data 1 [file 41467_2024_50116_MOESM4_ESM.xlsx]

## Sheet: ybfA mutant-RNAseq
	Gene	Description	ybfA vs WT		nirC vs WT		wzb vs WT
			fold change	p value	fold change	p value	fold change	p value
	kefC	glutathione-regulated potassium-efflux system protein KefC	2.50176	3.9463e-07	1.5406	0.0174077	1.22854	0.258614
	lpxD	UDP-3-O-(3-hydroxymyristoyl)glucosamine N-acyltransferase	2.09774	9.9036e-07	1.86314	3.99054e-05	1.9406	1.19934e-05
	ybdD	YbdD/YjiX family protein	2.48032	0.000216044	1.8117	0.015642	1.4025	0.169285
	kdpA	potassium-transporting ATPase subunit KdpA	2.04431	0.0235257	1.41388	0.279492	1.34588	0.353994
	rutG	pyrimidine utilization transport protein G	2.06215	0.00340403	1.7276	0.0274053	1.94999	0.00695742
	mfd	transcription-repair coupling factor	2.55914	1.88993e-11	1.42491	0.011479	1.53641	0.00216851
	paaA	1,2-phenylacetyl-CoA epoxidase subunit A	3.98984	1.43333e-05	1.91205	0.045292	1.02527	0.939805
	paaX	phenylacetic acid degradation operon negative regulatory protein PaaX	2.27634	2.62109e-06	1.57795	0.00931359	1.93803	0.000159254
	paaY	phenylacetic acid degradation protein PaaY	2.19658	1.15699e-07	1.70063	0.000366727	1.78563	9.87003e-05
	yncD	TonB-dependent receptor	2.78314	9.96268e-11	1.92379	4.01152e-05	1.63278	0.00214464
	ddpF	ABC transporter ATP-binding protein	2.1914	0.0195472	1.45042	0.27195	1.21929	0.559167
	ddpB	ABC transporter permease	3.32779	0.000403591	1.90837	0.0587945	1.83944	0.074766
	mdtK	multidrug efflux MATE transporter MdtK	2.04449	2.47969e-05	1.55302	0.00951288	1.6586	0.00287057
	nimT	2-nitroimidazole transporter	2.12295	0.0269978	1.44974	0.278366	1.74329	0.103644
	yebT	lipid-binding membrane homeostasis protein YebT	2.76426	1.60453e-14	1.94278	5.78071e-07	1.48934	0.00278654
	araH	arabinose ABC transporter permease AraH	2.08586	1.48287e-05	1.23678	0.213628	1.52734	0.0129155
	araG	arabinose ABC transporter ATP-binding protein AraG	2.28111	0.00227676	1.61587	0.0767353	1.73011	0.0430152
	mdtB	multidrug efflux RND transporter permease subunit MdtB	2.05574	5.30871e-06	1.33382	0.0696196	1.27511	0.125867
	mdtC	multidrug efflux RND transporter permease subunit MdtC	2.11404	3.40696e-05	1.48175	0.0298534	1.29973	0.147886
	norV	anaerobic nitric oxide reductase flavorubredoxin	3.17529	0.024633	1.5021	0.0751531	1.74471	0.0498925
	ygbJ	NAD(P)-dependent oxidoreductase	2.88455	0.000228612	1.67534	0.0767367	1.8975	0.0273665
	ygbK	four-carbon acid sugar kinase family protein	2.18582	0.00161524	1.85456	0.0131813	1.24973	0.375216
	ppdA	prepilin peptidase-dependent protein	2.40715	0.0139623	1.11298	0.770483	1.36122	0.396297
	nusA	transcription termination factor NusA	2.15738	1.11701e-05	1.82871	0.000565585	1.76534	0.00116984
	argG	argininosuccinate synthase	2.04478	2.30787e-09	1.51792	0.000546122	1.50958	0.000641642
	yhcH	YhcH/YjgK/YiaL family protein	2.20932	0.00102005	1.40548	0.163244	1.38372	0.183252
	rplF	50S ribosomal protein L6	2.01666	4.83311e-05	1.94371	0.000118177	1.53849	0.0125855
	dusB	tRNA dihydrouridine synthase DusB	2.03524	9.14921e-05	1.75096	0.00207977	1.40887	0.0599942
	glgB	1,4-alpha-glucan branching enzyme	2.25206	3.72388e-10	1.83867	2.64459e-06	1.91868	5.00651e-07
	kdgT	2-keto-3-deoxygluconate transporter	2.4924	0.00476116	1.97047	0.0372035	1.46375	0.245008
	napA	periplasmic nitrate reductase subunit	2.87387	7.96056e-06	1.24365	5.84176e-09	1.16623	9.05e-15
	pgi	glucose-6-phosphate isomerase	2.17548	2.95351e-07	1.61698	0.0015329	1.74874	0.000228454
	xylE	D-xylose transporter XylE	2.87061	8.03754e-05	1.99931	0.00998717	1.93248	0.0143023
	plsB	glycerol-3-phosphate 1-O-acyltransferase PlsB	2.17225	1.58443e-15	1.60099	1.38943e-06	1.81345	1.00262e-09
	alsK	allose kinase	2.03355	0.001	-1.29023	0.00032	-1.05428	0.00046
	groL	chaperonin GroEL	2.7757	1.77783e-06	1.08474	0.703571	1.26653	0.268967
	pepA	leucyl aminopeptidase	2.27635	6.70088e-08	1.96737	9.03383e-06	1.82362	8.12006e-05
	gntP	gluconate permease GntP	3.03864	6.25589e-07	1.75747	0.0119641	-1.04942	0.831382
	cof	HMP-PP phosphatase	2.03163	3.20876e-08	1.85799	1.41621e-06	1.91951	3.77814e-07
	sgcX	M42 family metallopeptidase	5.29858	2.28729e-08	1.76786	0.0577365	1.51123	0.169574
	tsf	translation elongation factor Ts	-2.13418	0.00253465	-1.97778	0.00660817	-1.19322	0.481407
	gloB	hydroxyacylglutathione hydrolase	-2.04303	0.0223811	-1.8689	0.0456191	-1.56308	0.151183
	codA	cytosine/isoguanine deaminase	-2.22829	0.033178	-1.65702	0.178757	-1.81398	0.113014
	sbmA	peptide antibiotic transporter SbmA	-2.33419	8.33086e-08	-1.9434	2.51309e-05	-1.92765	3.09132e-05
	yaiW	surface-exposed outer membrane lipoprotein YaiW	-2.15926	0.0063752	-1.2925	0.360667	-1.26553	0.401265
	nrdR	transcriptional regulator NrdR	-2.2225	3.8e-05	-1.29693	0.0011	-1.26751	9.6e-05
	ribD	bifunctional diaminohydroxyphosphoribosylaminopyrimidine deaminase/5-amino-6-(5-phosphoribosylamino)uracil reductase RibD	-2.34442	0.000141835	-1.67885	0.0205417	-1.83545	0.0066429
	pgpA	phosphatidylglycerophosphatase A	-2.06771	3.01444e-07	-1.24855	0.114978	-1.2994	0.0629852
	ybcM	helix-turn-helix transcriptional regulator	-2.01364	6.7e-05	-1.13127	0.00031	-1.24408	0.00034
	aroG	3-deoxy-7-phosphoheptulonate synthase AroG	-2.12876	1.2429e-05	-1.54426	0.0118944	-1.83899	0.000424177
	gsiD	glutathione ABC transporter permease GsiD	-2.74775	0.0106056	-1.92637	0.095725	-1.77759	0.143132
	infA	translation initiation factor IF-1	-2.08532	0.00781102	-1.43021	0.192215	-1.44586	0.178896
	torT	TMAO reductase system periplasmic protein TorT	-2.18358	0.00350843	-1.76584	0.0327214	-1.73962	0.0372916
	phoH	phosphate starvation-inducible protein PhoH	-2.78	4.63067e-06	-1.6581	0.0233346	-1.20121	0.410687
	mdtH	multidrug efflux MFS transporter MdtH	-3.96389	0.000327719	-1.84118	0.105117	1.13017	0.742793
	trpB	tryptophan synthase subunit beta	-2.44596	4.11658e-10	-1.62874	0.000634296	-1.38503	0.0223798
	phoR	phosphate regulon sensor histidine kinase PhoR	2.79063	0.0017	1.33346	0.14	1.52856	0.027
	rnb	exoribonuclease II	-2.13521	0.00104712	1.31226	0.238252	-1.81697	0.00982797
	puuD	gamma-glutamyl-gamma-aminobutyrate hydrolase	-2.88222	3.76918e-07	-1.50983	0.0459871	-1.48108	0.0569844
	hslJ	heat shock protein HslJ	-3.12275	0.000234892	-1.60501	0.124272	-1.49471	0.191317
	lsrD	autoinducer 2 ABC transporter permease LsrD	-2.08358	0.000108733	-1.59966	0.0127518	1.31913	0.135568
	sad	succinate-semialdehyde dehydrogenase	-2.42653	0.00125898	-1.84617	0.0248263	-1.22722	0.448699
	malI	mal regulon transcriptional regulator MalI	-2.05754	0.00142899	-1.24471	0.326961	-1.98859	0.00240491
	chbG	chitin disaccharide deacetylase	-2.76331	9.4702e-07	-1.81226	0.00372293	-1.66364	0.01273
	kdgA	bifunctional 4-hydroxy-2-oxoglutarate aldolase/2-dehydro-3-deoxy-phosphogluconate aldolase	-2.04051	7.25032e-05	-1.71043	0.00280623	-1.69173	0.00341344
	nudB	dihydroneopterin triphosphate diphosphatase	-2.35058	0.00222382	-1.19672	0.518569	-1.79649	0.0356986
	flhC	flagellar transcriptional regulator FlhC	-2.01766	0.0101873	-1.57585	0.0945554	-1.05958	0.830047
	yfeR	LysR family transcriptional regulator	-2.0935	1.9e-05	1.06353	0.14	1.15829	0.18
	yfeH	bile acid:sodium symporter	-2.01561	1.40412e-09	-1.42461	0.00215416	-1.72881	2.18772e-06
	rnlA	type II toxin-antitoxin system toxin mRNA endoribonuclease RnlA	-2.16676	7.21775e-06	-1.78878	0.000722205	-1.14126	0.439178
	ygaP	thiosulfate sulfurtransferase YgaP	-3.32429	2.20299e-05	-1.36996	0.25266	1.5194	0.123529
	rppH	RNA pyrophosphohydrolase	-2.07988	0.00617479	-1.22788	0.441384	-1.43382	0.176919
	galR	HTH-type transcriptional regulator GalR	-2.72583	5.06059e-08	-1.88972	0.000523385	-1.97359	0.000211788
	metC	cystathionine beta-lyase	-2.86152	0.00197462	-1.46656	0.25439	-1.71066	0.110754
	yqiK	flotillin family protein	-2.47425	0.00702883	-1.25986	0.479082	-1.65097	0.128334
	murA	UDP-N-acetylglucosamine 1-carboxyvinyltransferase	-2.11111	0.00210131	-1.4896	0.100289	-1.96786	0.00533122
	mlaE	lipid asymmetry maintenance ABC transporter permease subunit MlaE	-2.05755	3.62893e-07	-1.86258	1.15574e-05	-1.55308	0.00186015
	yggP	zinc-binding dehydrogenase	-2.7859	0.0111815	-1.66925	0.197539	-1.99601	0.083658
	yhhL	DUF1145 family protein	-2.08068	0.0337746	-1.5762	0.183518	-1.48712	0.24435
	bcsG	cellulose biosynthesis protein BcsG	-2.501	1.04114e-05	-1.56957	0.028184	-1.71335	0.00886854
	wecH	O-acetyltransferase WecH	-2.14764	0.0575247	-1.55751	0.268597	1.37169	0.425253
	recG	ATP-dependent DNA helicase RecG	-2.03292	0.00187789	-1.22293	0.372452	-1.73391	0.015561
	rsmG	16S rRNA (guanine(527)-N(7))-methyltransferase RsmG	-2.2062	0.0254419	-1.26029	0.509495	1.00369	0.991601
	rhoL	rho operon leader peptide RhoL	-2.47758	0.000533457	-1.71012	0.0391939	-1.26896	0.357087
	rho	transcription termination factor Rho	-2.46802	4.01006e-09	-1.81168	0.000107324	1.01676	0.913566
	rpmE	50S ribosomal protein L31	-2.32153	1.67652e-06	-1.75548	0.00136051	-1.57258	0.0099304
	yjbR	MmcQ/YjbR family DNA-binding protein	-2.28713	0.000523727	-1.57694	0.0557376	-1.85731	0.00937294
	ytfL	hemolysin family protein	-2.01279	0.0800369	-1.57645	0.254033	1.66002	0.201588
	dnaC	DNA replication protein DnaC	-2.42221	2.61324e-05	-1.75169	0.00708574	-1.70146	0.0104987
	dnaT	primosomal protein DnaT	-2.20969	0.000140482	-1.17358	0.434779	-1.24577	0.283913
