# Supplementary material for: Tyrosol blocks E. coli anaerobic biofilm formation via YbfA and FNR to increase antibiotic susceptibility
Source: Nat Commun. 2024 Jul 6;15:5683. doi: 10.1038/s41467-024-50116-3 (PMC11227560; doi:10.1038/s41467-024-50116-3)
Supplement: Supplementary file 6 — Source data [file 41467_2024_50116_MOESM6_ESM.xlsx]

## Sheet: Fig.1b
Fig.1b
			Biofilm formation (OD550)							Cell growth (OD600)
			1	2	3					1	2	3
Control	FC (µM)	0	0.483	0.441	0.503		Control	FC (µM)	0	0.6315	0.5915	0.6745
		1	0.431	0.408	0.472				1	0.637	0.579	0.6851
		3	0.401	0.381	0.394				3	0.683	0.615	0.6097
		10	0.283	0.291	0.312				10	0.688	0.625	0.5998
		30	0.298	0.263	0.235				30	0.607	0.662	0.6693
		100	0.208	0.183	0.223				100	0.661	0.653	0.5742
	Tyrosol (µM)	0.1	0.402	0.427	0.415			Tyrosol (µM)	0.1	0.587	0.658	0.6804
		0.3	0.4	0.403	0.365				0.3	0.641	0.594	0.6937
		1	0.338	0.346	0.341				1	0.609	0.612	0.6831
		3	0.24	0.253	0.271				3	0.609	0.643	0.6935
		10	0.238	0.251	0.241				10	0.679	0.622	0.6295
+C-PTIO	FC (µM)	0	0.502	0.475	0.441		+C-PTIO	FC (µM)	0	0.653	0.576	0.6157
		1	0.415	0.458	0.431				1	0.63	0.662	0.5974
		3	0.403	0.373	0.39				3	0.608	0.664	0.5667
		10	0.25	0.281	0.27				10	0.633	0.605	0.6697
		30	0.267	0.252	0.234				30	0.566	0.621	0.6436
		100	0.24	0.184	0.201				100	0.638	0.568	0.6357
	Tyrosol (µM)	0.1	0.473	0.439	0.465			Tyrosol (µM)	0.1	0.615	0.686	0.5872
		0.3	0.451	0.46	0.478				0.3	0.625	0.572	0.6534
		1	0.463	0.441	0.47				1	0.575	0.613	0.6444
		3	0.45	0.45	0.486				3	0.635	0.58	0.6555
		10	0.471	0.485	0.452				10	0.582	0.659	0.6442

## Sheet: Fig.1cii
Fig.1cii
	Biofilm depth (µM)
	1	2	3	4	5
Control	25.7	27.5	26.2	27.2	25.8
5 µM SNP	18.4	20.2	20.8	19.9	18.7
30 µM FC	16.2	14.8	15.6	15.9	15.8
0.1 µM Tyrosol	17.3	18.1	18.3	16.2	18.3
1 µM Tyrosol	13.5	11.8	12.1	11.3	13.2
10 µM Tyrosol	9.2	8.3	9.7	8.5	9.7
	Arbirary fluorescence intensity (RFU)
	1	2	3	4	5
Control	2860	3310	3456	2154	2068
5 µM SNP	40360	44720	45380	41233	39512
30 µM FC	3152	3361	2185	3561	3220
0.1 µM Tyrosol	20702	16348	21449	14602	20589
1 µM Tyrosol	24586	27786	24843	29804	27871
10 µM Tyrosol	37594	38488	33562	36308	32620

## Sheet: Fig.1ei
Fig.1ei
			c-di-GMP (pmol/mg protein)				c-di-GMP (pmol/mg protein) %
			1	2	3		1	2	3
Control	FC (µM)	0	120.257	120.107	111.505	117.29	102.53	102.402	95.068
		1	121.606	127.705	122.439		103.68	108.88	104.39
		3	147.551	138.672	141.933		125.8	118.23	121.01
		10	153.169	156.664	149.744		130.59	133.57	127.67
		30	165.836	161.332	158.341		141.39	137.55	135
		100	169.144	164.886	161.192		144.21	140.58	137.43
	Tyrosol (µM)	0.1	102.629	99.3564	106.781		87.5	84.71	91.04
		0.3	93.1048	85.7038	91.8146		79.38	73.07	78.28
		1	70.6086	75.394	74.5495		60.2	64.28	63.56
		3	66.1281	58.7271	63.5008		56.38	50.07	54.14
		10	52.1941	56.9091	53.0385		44.5	48.52	45.22
+C-PTIO	FC (µM)	0	118.275	120.879	115.742		100.84	103.06	98.68
		1	126.943	121.008	127.952		108.23	103.17	109.09
		3	138.027	141.909	136.889		117.68	120.99	116.71
		10	155.116	149.31	148.008		132.25	127.3	126.19
		30	159.96	156.125	161.297		136.38	133.11	137.52
		100	159.303	160.793	166.083		135.82	137.09	141.6
	Tyrosol (µM)	0.1	111.25	112.188	116.152		94.85	95.65	99.03
		0.3	110.452	117.806	113.513		94.17	100.44	96.78
		1	116.246	110.229	114.381		99.11	93.98	97.52
		3	109.912	116.528	111.918		93.71	99.35	95.42
		10	110.358	115.941	113.537		94.09	98.85	96.8

## Sheet: Fig.1eii
Fig.1eii
			PDE (OD405/mg protein)				PDE activity (%)
			1	2	3		1	2	3
Control	FC (µM)	0	0.628514	0.610754	0.585332	0.6082	103.34	100.42	96.24
		1	0.530655	0.56818	0.526701		87.25	93.42	86.6
		3	0.46576	0.469165	0.439911		76.58	77.14	72.33
		10	0.424219	0.461867	0.454447		69.75	75.94	74.72
		30	0.390404	0.421908	0.415279		64.19	69.37	68.28
		100	0.290841	0.331469	0.312797		47.82	54.5	51.43
	Tyrosol (µM)	0.1	0.679968	0.648889	0.676197		111.8	106.69	111.18
		0.3	0.681245	0.706059	0.7254		112.01	116.09	119.27
		1	0.717554	0.743524	0.737747		117.98	122.25	121.3
		3	0.785429	0.821982	0.814745		129.14	135.15	133.96
		10	0.871611	0.834694	0.859082		143.31	137.24	141.25
+C-PTIO	FC (µM)	0	0.604308	0.578033	0.619452		99.36	95.04	101.85
		1	0.547684	0.518065	0.54738		90.05	85.18	90
		3	0.464726	0.458461	0.486134		76.41	75.38	79.93
		10	0.439364	0.407981	0.43316		72.24	67.08	71.22
		30	0.397276	0.381645	0.424219		65.32	62.75	69.75
		100	0.30562	0.329766	0.335848		50.25	54.22	55.22
	Tyrosol (µM)	0.1	0.623527	0.59561	0.648706		102.52	97.93	106.66
		0.3	0.655153	0.613917	0.617749		107.72	100.94	101.57
		1	0.602787	0.638245	0.60893		99.11	104.94	100.12
		3	0.640921	0.610207	0.642989		105.38	100.33	105.72
		10	0.612336	0.638853	0.624865		100.68	105.04	102.74

## Sheet: Fig.1eiii
Fig.1eiii
			DGC (pmol/mg protein)				DGC activity (%)
			1	2	3		1	2	3
Control	FC (µM)	0	2366.16	2244.07	2313.77	2308	102.52	97.23	100.25
		1	2320.23	2445.1	2274.3		100.53	105.94	98.54
		3	2199.29	2343.54	2226.07		95.29	101.54	96.45
		10	2321.39	2221.45	2262.76		100.58	96.25	98.04
		30	2315.39	2460.33	2329.7		100.32	106.6	100.94
		100	2367.55	2216.83	2389.47		102.58	96.05	103.53
	Tyrosol (µM)	0.1	2203.68	2329.93	2197.91		95.48	100.95	95.23
		0.3	2321.62	2195.37	2336.39		100.59	95.12	101.23
		1	2314	2413.71	2330.62		100.26	104.58	100.98
		3	2275.46	2365.01	2210.14		98.59	102.47	95.76
		10	2238.53	2336.62	2297.61		96.99	101.24	99.55
+C-PTIO	FC (µM)	0	2383.7	2286.77	2334.54		103.28	99.08	101.15
		1	2208.53	2359.93	2273.84		95.69	102.25	98.52
		3	2175.75	2352.31	2231.84		94.27	101.92	96.7
		10	2333.85	2297.61	2190.75		101.12	99.55	94.92
		30	2390.63	2260.69	2348.16		103.58	97.95	101.74
		100	2332.23	2267.38	2189.37		101.05	98.24	94.86
	Tyrosol (µM)	0.1	2209.22	2265.07	2306.38		95.72	98.14	99.93
		0.3	2171.37	2296.92	2356.01		94.08	99.52	102.08
		1	2389.7	2360.16	2241.99		103.54	102.26	97.14
		3	2274.76	2310.77	2443.71		98.56	100.12	105.88
		10	2245.45	2348.39	2222.83		97.29	101.75	96.31

## Sheet: Fig.1f
Fig.1f
		Relative gene expression levels
Tyrosol (µM)	Gene	1	2	3
0	nirB	1.035	1.0001	0.9649
	nrfA	0.9658	1.0001	1.0341
	narG	0.9647	1	1.0353
	napA	0.9625	0.9999	1.0376
	norV	1.0365	0.9997	0.9638
	FNR	1.0372	0.9999	0.9629
	narZ	0.9618	1.0007	1.0375
	Hmp	0.9619	0.9999	1.0382
	rpoD	1.0383	0.9998	0.9619
1	nirB	0.9631	1.0006	1.0381
	nrfA	0.9677	1.0034	1.0397
	narG	0.9832	1.0183	1.054
	napA	1.1975	1.1597	1.1213
	norV	1.205	1.1668	1.1295
	FNR	1.1145	1.1541	1.1928
	narZ	0.9629	0.9991	1.0362
	Hmp	1.0394	1.0038	0.9679
	rpoD	1.0335	0.9997	0.9665
10	nirB	0.9637	1.0008	1.0364
	nrfA	0.9694	1.0089	1.0472
	narG	0.9897	1.0259	1.0621
	napA	1.2036	1.2347	1.2643
	norV	1.1773	1.2096	1.241
	FNR	1.3325	1.2953	1.2578
	narZ	1.0431	1.0035	0.9642
	Hmp	1.0391	1.0005	0.9625
	rpoD	0.9638	1.0003	1.0362

## Sheet: Fig.2a
Fig.2a
		Biofilm formation (OD550)									Biofilm formation (OD550)
		Control			+C-PTIO						Control			+C-PTIO
	Tyrosol (µM)	1	2	3	1	2	3			FC (µM)	1	2	3	1	2	3
BW25113	0	0.529	0.503	0.4902	0.536	0.49	0.5058		BW25113	0	0.488	0.525	0.5092	0.535	0.508	0.4888
	0.1	0.414	0.458	0.4249	0.529	0.504	0.4871			1	0.484	0.448	0.4507	0.448	0.488	0.4539
	0.3	0.372	0.347	0.3715	0.489	0.522	0.4944			3	0.417	0.456	0.4293	0.449	0.41	0.4265
	1	0.315	0.293	0.3394	0.531	0.485	0.5008			10	0.369	0.402	0.3972	0.372	0.411	0.3957
	3	0.253	0.314	0.2766	0.484	0.522	0.5252			30	0.311	0.343	0.3189	0.341	0.309	0.3247
	10	0.208	0.235	0.25	0.527	0.489	0.4897			100	0.264	0.305	0.2926	0.295	0.278	0.2664
△napA	0	0.453	0.466	0.4376	0.449	0.491	0.4649		△napA	0	0.438	0.464	0.4546	0.448	0.491	0.4659
	0.1	0.467	0.446	0.4184	0.454	0.495	0.4616			1	0.397	0.411	0.4397	0.415	0.398	0.3897
	0.3	0.441	0.469	0.4406	0.438	0.466	0.4841			3	0.389	0.346	0.3585	0.387	0.343	0.3767
	1	0.476	0.435	0.4672	0.452	0.481	0.4497			10	0.319	0.351	0.3461	0.325	0.361	0.3355
	3	0.425	0.468	0.4594	0.489	0.449	0.4465			30	0.319	0.305	0.2652	0.307	0.291	0.2666
	10	0.438	0.471	0.4515	0.447	0.489	0.4554			100	0.241	0.271	0.2671	0.275	0.242	0.2651
△napA/pBAD-pnapA	0	0.474	0.521	0.4861	0.468	0.513	0.4707		△napA/pBAD-pnapA	0	0.472	0.515	0.4941	0.465	0.512	0.4747
	0.1	0.453	0.435	0.4053	0.463	0.509	0.4836			1	0.473	0.442	0.4371	0.483	0.443	0.4666
	0.3	0.383	0.361	0.3834	0.502	0.478	0.4873			3	0.385	0.423	0.4199	0.401	0.425	0.4109
	1	0.325	0.365	0.3345	0.499	0.485	0.4635			10	0.329	0.365	0.3287	0.375	0.332	0.3682
	3	0.336	0.306	0.2898	0.473	0.508	0.4782			30	0.34	0.298	0.3031	0.311	0.339	0.3184
	10	0.274	0.308	0.2733	0.501	0.454	0.4973			100	0.283	0.308	0.2967	0.27	0.301	0.2972
pBAD	0	0.415	0.432	0.4475	0.448	0.416	0.4377		pBAD	0	0.411	0.453	0.4269	0.423	0.464	0.436
	0.1	0.369	0.406	0.3806	0.415	0.448	0.4321			1	0.403	0.363	0.3902	0.379	0.413	0.3807
	0.3	0.323	0.348	0.3181	0.449	0.425	0.4235			3	0.384	0.358	0.3479	0.335	0.351	0.3799
	1	0.295	0.264	0.2906	0.428	0.445	0.4233			10	0.342	0.302	0.3304	0.298	0.334	0.3136
	3	0.267	0.237	0.2484	0.447	0.408	0.4227			30	0.258	0.28	0.2642	0.273	0.313	0.2876
	10	0.215	0.235	0.2148	0.418	0.434	0.4425			100	0.224	0.257	0.2573	0.279	0.24	0.2466
pBAD-pnapA	0	0.331	0.374	0.3456	0.5	0.454	0.4905		pBAD-pnapA	0	0.332	0.353	0.3656	0.502	0.461	0.4815
	0.1	0.329	0.328	0.3684	0.458	0.498	0.4813			1	0.316	0.29	0.3081	0.451	0.418	0.4435
	0.3	0.313	0.357	0.3482	0.503	0.488	0.4517			3	0.247	0.281	0.2724	0.421	0.388	0.3919
	1	0.359	0.312	0.3361	0.467	0.508	0.4752			10	0.212	0.234	0.2392	0.339	0.36	0.3561
	3	0.329	0.354	0.3394	0.453	0.497	0.4756			30	0.169	0.201	0.1937	0.305	0.342	0.3376
	10	0.31	0.359	0.3258	0.498	0.466	0.4778			100	0.143	0.163	0.1578	0.294	0.273	0.2925

## Sheet: Fig.2b
Fig.2b
		Biofilm formation (OD550)
		Control			+C-PTIO
	Tyrosol (µM)	1	2	3	1	2	3
BW25113	0	0.549	0.526	0.4934	0.509	0.531	0.5212
	0.1	0.447	0.489	0.4551	0.534	0.501	0.5139
	0.3	0.375	0.331	0.3467	0.511	0.549	0.5291
	1	0.279	0.317	0.2854	0.53	0.527	0.5087
	3	0.286	0.253	0.2866	0.502	0.549	0.5162
	10	0.231	0.275	0.2479	0.509	0.552	0.5053
△norV	0	0.351	0.399	0.3663	0.508	0.53	0.5004
	0.1	0.308	0.351	0.3124	0.526	0.486	0.4886
	0.3	0.25	0.28	0.2551	0.463	0.505	0.5068
	1	0.188	0.231	0.2158	0.519	0.492	0.4701
	3	0.183	0.222	0.2193	0.477	0.515	0.4816
	10	0.195	0.183	0.1638	0.518	0.483	0.4732
△norV/pBAD-pnorV	0	0.488	0.528	0.4924	0.527	0.501	0.5239
	0.1	0.446	0.476	0.4622	0.482	0.528	0.4924
	0.3	0.442	0.479	0.4587	0.469	0.519	0.5141
	1	0.421	0.381	0.4016	0.526	0.481	0.4999
	3	0.383	0.342	0.3568	0.53	0.481	0.5034
	10	0.365	0.324	0.3418	0.515	0.494	0.5285
pBAD	0	0.428	0.461	0.4346	0.458	0.432	0.4492
	0.1	0.376	0.413	0.4077	0.43	0.454	0.4408
	0.3	0.332	0.294	0.3052	0.457	0.417	0.4406
	1	0.264	0.287	0.2686	0.427	0.459	0.4415
	3	0.267	0.225	0.2427	0.433	0.45	0.4643
	10	0.201	0.216	0.2268	0.469	0.45	0.4394
pBAD-pnorV	0	0.533	0.488	0.5201	0.535	0.489	0.5129
	0.1	0.482	0.463	0.5118	0.481	0.519	0.5111
	0.3	0.468	0.415	0.4094	0.475	0.518	0.4806
	1	0.372	0.413	0.3856	0.519	0.495	0.4884
	3	0.385	0.347	0.3528	0.524	0.502	0.4782
	10	0.284	0.329	0.3014	0.48	0.5	0.5068

## Sheet: Fig.2c
Fig.2c
			Relative gene expression levels							Relative gene expression levels							Relative gene expression levels
Gene		Tyrosol (µM)	1	2	3		Gene		Tyrosol (µM)	1	2	3		Gene		Tyrosol (µM)	1	2	3
nirB	BW25113	0	1.019	0.9819	0.9991		napA	BW25113	0	1.0215	0.9785	1		narZ	BW25113	0	1.0234	0.9768	0.9998
		1	1.0304	0.9846	1.0075				1	1.2913	1.2441	1.2677				1	1.0169	0.9839	1.0001
		10	1.0265	0.9749	1.001				10	1.3128	1.2668	1.2895				10	1.0235	0.9781	1.0008
	△napA	0	1.0266	0.9744	0.9999			△napA	0	0.021	0.021	0.021			△napA	0	1.0244	0.9765	1.0003
		1	1.0241	0.9768	1				1	0.0115	0.0115	0.0115				1	1.0228	0.9788	0.9999
		10	1.027	0.9747	1.001				10	0.0112	0.0112	0.0112				10	1.0251	0.9753	1.0005
	△napA/pBAD-pnapA	0	1.0251	0.9756	1.0002			△napA/pBAD-pnapA	0	0.9775	0.9288	0.9533			△napA/pBAD-pnapA	0	1.0216	0.9816	1.0016
		1	1.0221	0.9786	1.0002				1	1.0493	1.0035	1.0267				1	1.0328	0.9798	1.0063
		10	1.0245	0.9766	1.001				10	1.1442	1.0973	1.1209				10	1.0415	0.9589	1.0002
	pBAD	0	1.025	0.9759	1			pBAD	0	1.0271	0.9797	1.0037			pBAD	0	1.0261	0.9768	1.0016
		1	1.0403	0.9699	1.0054				1	1.265	1.2138	1.2394				1	1.0228	0.9792	1.0007
		10	1.0245	0.9769	1.0007				10	1.274	1.2345	1.2541				10	1.0227	0.9786	1.0011
	pBAD-pnapA	0	1.0241	0.9763	0.9999			pBAD-pnapA	0	13.1875	9.4529	11.3196			pBAD-pnapA	0	1.0192	0.9813	1.0004
		1	1.026	0.9761	1.0006				1	13.4906	9.6697	11.5797				1	1.0335	0.9653	0.9994
		10	1.0203	0.9811	1.0007				10	13.4205	9.6195	11.52				10	1.0345	0.9671	0.9999
nrfA	BW25113	0	1.0231	0.9768	1.0001		norV	BW25113	0	1.0315	0.9691	0.9994		Hmp	BW25113	0	1.0335	0.9665	1
		1	1.027	0.9778	1.0024				1	1.2865	1.2135	1.2503				1	1.0382	0.9628	1.0005
		10	1.0269	0.9785	1.0027				10	1.2981	1.2529	1.2749				10	1.0243	0.9772	1.0012
	△napA	0	1.0243	0.9759	1.0001			△napA	0	1.0235	0.9768	1.0003			△napA	0	1.0261	0.9742	1.0003
		1	1.035	0.9667	1.001				1	1.2401	1.1932	1.2165				1	1.016	0.9871	1.0014
		10	1.0238	0.9879	1.0054				10	1.2372	1.2074	1.2232				10	1.0243	0.9759	1.0004
	△napA/pBAD-pnapA	0	1.0245	0.9859	1.0058			△napA/pBAD-pnapA	0	1.0341	0.9653	1			△napA/pBAD-pnapA	0	1.0345	0.9689	1.0017
		1	1.0308	0.9821	1.0069				1	1.2381	1.1926	1.2161				1	1.0258	0.9746	1.0002
		10	1.0268	0.9779	1.0025				10	1.2495	1.2038	1.2262				10	1.0237	0.9765	1.0001
	pBAD	0	1.0232	0.9812	1.001			pBAD	0	1.039	0.9627	1.0007			pBAD	0	1.0233	0.9774	1.0005
		1	1.0185	0.9716	1.0105				1	1.2668	1.2193	1.2432				1	1.0222	0.9791	1.0008
		10	1.0261	0.9786	1.0025				10	1.2741	1.2259	1.2506				10	1.0191	0.9819	1.0005
	pBAD-pnapA	0	1.0263	0.9743	1			pBAD-pnapA	0	1.0182	0.9828	1.0005			pBAD-pnapA	0	1.0308	0.9836	1.0072
		1	1.0231	0.9778	1				1	1.2436	1.2003	1.2218				1	1.0235	0.9758	1.0001
		10	1.0203	0.9813	0.9996				10	1.2506	1.2143	1.2323				10	1.0182	0.9826	1.0007
narG	BW25113	0	1.024	0.9761	0.9999		FNR	BW25113	0	1.019	0.9811	0.9999		rpoD	BW25113	0	1.0214	0.9753	1.0033
		1	1.0275	0.9753	1.0014				1	1.2621	1.2145	1.2377				1	1.0216	0.9785	1.0002
		10	1.025	0.9715	1.005				10	1.2718	1.2286	1.2502				10	1.0181	0.9823	1.0002
	△napA	0	1.0251	0.9812	0.9952			△napA	0	1.023	0.9778	1.0001			△napA	0	1.0231	0.9771	1.0001
		1	1.0231	0.9858	0.9965				1	1.2514	1.2025	1.2274				1	1.0233	0.9765	1.0002
		10	1.0145	0.9773	1.0088				10	1.245	1.2161	1.2304				10	1.0224	0.9771	0.9999
	△napA/pBAD-pnapA	0	1.0238	0.9678	1.0087			△napA/pBAD-pnapA	0	1.0448	0.9561	1			△napA/pBAD-pnapA	0	1.014	0.9859	0.9992
		1	1.0382	0.9798	0.9907				1	1.2554	1.2061	1.2309				1	1.025	0.9753	0.9997
		10	1.0238	0.9791	1.0025				10	1.2743	1.2199	1.2474				10	1.0221	0.9782	1
	pBAD	0	1.027	0.9793	1.003			pBAD	0	1.0252	0.9789	1.001			pBAD	0	1.0185	0.9823	1.0007
		1	1.0201	0.9834	1.0016				1	1.2521	1.2092	1.2308				1	1.0263	0.974	1
		10	1.0195	0.9838	1.0012				10	1.2658	1.2299	1.248				10	1.0421	0.9583	1.0002
	pBAD-pnapA	0	1.0302	0.9861	1.0083			pBAD-pnapA	0	1.0231	0.9771	1.0004			pBAD-pnapA	0	1.0243	0.9752	0.9996
		1	1.0441	0.9562	1				1	1.245	1.1965	1.2206				1	1.0352	0.9645	0.9997
		10	1.0214	0.9795	1.0003				10	1.2885	1.212	1.2501				10	1.023	0.978	0.9996

## Sheet: Fig.3ai
Fig.3ai
		Biofilm formation (OD550)
		1% arabinose			No arabinose
	Tyrosol (µM)	1	2	3	1	2	3
BW25113	0	0.46262	0.48262	0.44623	0.44262	0.4626	0.470655
	0.1	0.39126	0.41262	0.426126	0.40626	0.43262	0.41626
	0.3	0.381626	0.40626	0.41226	0.39126	0.426185	0.41626
	1	0.331526	0.352662	0.381626	0.36162	0.381626	0.341626
	3	0.29126	0.251626	0.28626	0.28162	0.31526	0.27626
	10	0.23626	0.261526	0.251626	0.20626	0.241526	0.256262
pBAD	0	0.381626	0.34262	0.36262	0.37126	0.36162	0.351626
	0.1	0.3462	0.325165	0.341262	0.34162	0.35162	0.33156
	0.3	0.30262	0.312	0.321626	0.316262	0.329156	0.331626
	1	0.291562	0.31526	0.321626	0.30526	0.312	0.30626
	3	0.276262	0.291526	0.281526	0.271622	0.28162	0.265516
	10	0.261526	0.24162	0.23151	0.241526	0.241626	0.261526
pBAD-ybfA	0	0.532062	0.566216	0.541562	0.39156	0.402623	0.381626
	0.1	0.531626	0.562	0.541526	0.331652	0.361323	0.321526
	0.3	0.512255	0.541655	0.53116	0.3012	0.315262	0.321
	1	0.531652	0.541625	0.551615	0.302516	0.291562	0.315231
	3	0.56151	0.532164	0.54162	0.261665	0.27161	0.241565
	10	0.561226	0.531526	0.525162	0.232165	0.241651	0.261656

[truncated: 62 more sheets: Fig.3aii, Fig.3aiii, Fig.3aiv, Fig.3ciii, Fig.3civ, Fig.4ai, Fig.4aii, Fig.4bi, Fig.4bii, Fig.4biii, Fig.4biv, Fig.5bi, Fig.5bii, Fig.6a, Fig.6b, Fig.7a, Fig.7bi, Fig.7bii, Fig.8a, Fig.8bi …]
